# Supplementary material for: Twenty-two new species in the genus Hyphantrophaga Townsend (Diptera: Tachinidae) from Area de Conservación Guanacaste, with a key to the species of Mesoamerica
Source: Biodivers Data J. 2019 Jun 28;7:e29553. doi: 10.3897/BDJ.7.e29553 (PMC6611774; doi:10.3897/BDJ.7.e29553)
Supplement: XML Treatment for Hyphantrophaga [file BDJ.7.e29553-treatment1.xml]

<!DOCTYPE tp:taxon-treatment
  PUBLIC "-//TaxonX//DTD Taxonomic Treatment Publishing DTD v0 20100105//EN" "tax-treatment-NSO.dtd">
<tp:taxon-treatment xmlns:tp="http://www.plazi.org/taxpub"><tp:treatment-meta><mixed-citation publication-type="journal"><person-group><name><surname>Fleming</surname><given-names>AJ</given-names></name><name><surname>Wood</surname><given-names>D. Monty</given-names></name><name><surname>Smith</surname><given-names>M. Alex</given-names></name><name><surname>Dapkey</surname><given-names>Tanya</given-names></name><name><surname>Hallwachs</surname><given-names>Winnie</given-names></name><name><surname>Janzen</surname><given-names>Daniel</given-names></name></person-group><article-title>Twenty-two new species in the genus <italic><tp:taxon-name><tp:taxon-name-part taxon-name-part-type="genus" reg="Hyphantrophaga">Hyphantrophaga</tp:taxon-name-part></tp:taxon-name></italic> Townsend (<tp:taxon-name><tp:taxon-name-part taxon-name-part-type="order">Diptera</tp:taxon-name-part></tp:taxon-name>: <tp:taxon-name><tp:taxon-name-part taxon-name-part-type="family">Tachinidae</tp:taxon-name-part></tp:taxon-name>) from Area de Conservación Guanacaste, with a key to the species of Mesoamerica</article-title><source>Biodivers Data J</source><day>28</day><month>6</month><year>2019</year><volume>7</volume><pub-id pub-id-type="doi">10.3897/BDJ.7.e29553</pub-id></mixed-citation></tp:treatment-meta><tp:nomenclature><tp:taxon-name>
            <tp:taxon-name-part taxon-name-part-type="genus">Hyphantrophaga</tp:taxon-name-part>
          </tp:taxon-name><tp:taxon-authority>Townsend, 1892</tp:taxon-authority><tp:nomenclature-citation-list><tp:nomenclature-citation><tp:taxon-name>
                <tp:taxon-name-part taxon-name-part-type="genus" reg="Hyphantrophaga">Hyphantrophaga</tp:taxon-name-part>
              </tp:taxon-name><comment> Townsend, 1892: 247. Type species: <italic><tp:taxon-name><tp:taxon-name-part taxon-name-part-type="genus" reg="Meigenia">Meigenia</tp:taxon-name-part> <tp:taxon-name-part taxon-name-part-type="species" reg="hyphantriae">hyphantriae</tp:taxon-name-part></tp:taxon-name></italic> Townsend, 1891, by original designation.</comment></tp:nomenclature-citation><tp:nomenclature-citation><tp:taxon-name>
                <tp:taxon-name-part taxon-name-part-type="genus" reg="Eusisyropa">Eusisyropa</tp:taxon-name-part>
              </tp:taxon-name><comment> Townsend, 1908: 97. Type species: <italic><tp:taxon-name><tp:taxon-name-part taxon-name-part-type="genus" reg="Tachina">Tachina</tp:taxon-name-part> <tp:taxon-name-part taxon-name-part-type="species" reg="blanda">blanda</tp:taxon-name-part></tp:taxon-name></italic> Osten Sacken, 1887, by monotypy. Synonymy by <xref ref-type="bibr" rid="B3599731">O’Hara and Wood 1998</xref></comment></tp:nomenclature-citation><tp:nomenclature-citation><tp:taxon-name>
                <tp:taxon-name-part taxon-name-part-type="genus" reg="Brachymasicera">Brachymasicera</tp:taxon-name-part>
              </tp:taxon-name><comment> Townsend, 1911: 133. Type species: <italic><tp:taxon-name><tp:taxon-name-part taxon-name-part-type="genus" reg="Brachymasicera">Brachymasicera</tp:taxon-name-part> <tp:taxon-name-part taxon-name-part-type="species" reg="polita">polita</tp:taxon-name-part></tp:taxon-name></italic> Townsend, 1911, by original designation. <bold>Syn. n.</bold></comment></tp:nomenclature-citation><tp:nomenclature-citation><tp:taxon-name>
                <tp:taxon-name-part taxon-name-part-type="genus" reg="Ommasicera">Ommasicera</tp:taxon-name-part>
              </tp:taxon-name><comment> Townsend, 1911: 145. Type species: <italic><tp:taxon-name><tp:taxon-name-part taxon-name-part-type="genus" reg="Ommasicera">Ommasicera</tp:taxon-name-part> <tp:taxon-name-part taxon-name-part-type="species" reg="chaetosa">chaetosa</tp:taxon-name-part></tp:taxon-name></italic> Townsend, 1911, by monotypy. <bold>Syn. n.</bold> [Original description of genus based on female reproductive system, full description of the adult was not provided until <xref ref-type="bibr" rid="B5235338">Townsend 1912</xref>: 337.]</comment></tp:nomenclature-citation><tp:nomenclature-citation><tp:taxon-name>
                <tp:taxon-name-part taxon-name-part-type="genus" reg="Oomasicera">Oomasicera</tp:taxon-name-part>
              </tp:taxon-name><comment>. Incorrect subsequent spelling of <italic><tp:taxon-name><tp:taxon-name-part taxon-name-part-type="genus" reg="Ommasicera">Ommasicera</tp:taxon-name-part></tp:taxon-name></italic> Townsend, 1911 (<xref ref-type="bibr" rid="B5235348">Guimaraes 1971</xref>: 204).</comment></tp:nomenclature-citation><tp:nomenclature-citation><tp:taxon-name>
                <tp:taxon-name-part taxon-name-part-type="genus" reg="Ophirosturmia">Ophirosturmia</tp:taxon-name-part>
              </tp:taxon-name><comment> Townsend, 1911: 133. Type species: <italic><tp:taxon-name><tp:taxon-name-part taxon-name-part-type="genus" reg="Ophirosturmia">Ophirosturmia</tp:taxon-name-part> <tp:taxon-name-part taxon-name-part-type="species" reg="cincta">cincta</tp:taxon-name-part></tp:taxon-name></italic> Townsend, 1911, by original designation. <bold>Syn. n.</bold></comment></tp:nomenclature-citation><tp:nomenclature-citation><tp:taxon-name>
                <tp:taxon-name-part taxon-name-part-type="genus" reg="Patillalia">Patillalia</tp:taxon-name-part>
              </tp:taxon-name><comment> Curran, 1934: 459. Type species: <italic><tp:taxon-name><tp:taxon-name-part taxon-name-part-type="genus" reg="Patillalia">Patillalia</tp:taxon-name-part> <tp:taxon-name-part taxon-name-part-type="species" reg="fasciata">fasciata</tp:taxon-name-part></tp:taxon-name></italic> Curran, 1934, by original designation. <bold>Syn. n.</bold></comment></tp:nomenclature-citation><tp:nomenclature-citation><tp:taxon-name>
                <tp:taxon-name-part taxon-name-part-type="genus" reg="Ypophaemyiops">Ypophaemyiops</tp:taxon-name-part>
              </tp:taxon-name><comment> Townsend, 1935: 233. Type species: <italic><tp:taxon-name><tp:taxon-name-part taxon-name-part-type="genus" reg="Prophryno">Prophryno</tp:taxon-name-part> <tp:taxon-name-part taxon-name-part-type="species" reg="myersi">myersi</tp:taxon-name-part></tp:taxon-name></italic> Aldrich, 1933, by original designation. <bold>Syn. n.</bold></comment></tp:nomenclature-citation><tp:nomenclature-citation><tp:taxon-name>
                <tp:taxon-name-part taxon-name-part-type="genus">Hyphantrophaga</tp:taxon-name-part>
              </tp:taxon-name><comment><bold>Other species included in <italic><tp:taxon-name><tp:taxon-name-part taxon-name-part-type="genus" reg="Hyphantrophaga">Hyphantrophaga</tp:taxon-name-part></tp:taxon-name></italic> Townsend, 1892</bold></comment></tp:nomenclature-citation><tp:nomenclature-citation><tp:taxon-name>
                <tp:taxon-name-part taxon-name-part-type="genus" reg="Hyphantrophaga"/>
                <tp:taxon-name-part taxon-name-part-type="species" reg="adamsoni">adamsoni</tp:taxon-name-part>
              </tp:taxon-name><comment> Thompson, 1963: 293 (<italic><tp:taxon-name><tp:taxon-name-part taxon-name-part-type="genus" reg="Zenillia">Zenillia</tp:taxon-name-part></tp:taxon-name></italic>). Holotype female (CNC). Type locality: Trinidad, St. Augustine. <bold>Comb. n.</bold></comment></tp:nomenclature-citation><tp:nomenclature-citation><tp:taxon-name>
                <tp:taxon-name-part taxon-name-part-type="genus" reg="Hyphantrophaga"/>
                <tp:taxon-name-part taxon-name-part-type="species" reg="angustata">angustata</tp:taxon-name-part>
              </tp:taxon-name><comment> van der Wulp, 1890: 70 (<italic><tp:taxon-name><tp:taxon-name-part taxon-name-part-type="genus" reg="Exorista">Exorista</tp:taxon-name-part></tp:taxon-name></italic>). Holotype male (NHMUK). Type locality: Mexico, Guerrero, Chilpancingo, 4600 ft.</comment></tp:nomenclature-citation><tp:nomenclature-citation><tp:taxon-name>
                <tp:taxon-name-part taxon-name-part-type="genus" reg="Zenillia"/>
                <tp:taxon-name-part taxon-name-part-type="species" reg="coquilletti">coquilletti</tp:taxon-name-part>
              </tp:taxon-name><comment> Aldrich &amp; Webber, 1924: 18 (<italic><tp:taxon-name><tp:taxon-name-part taxon-name-part-type="genus" reg="Zenillia">Zenillia</tp:taxon-name-part></tp:taxon-name></italic>). Holotype male (USNM). Type locality: USA, Texas, Belfrage.</comment></tp:nomenclature-citation><tp:nomenclature-citation><tp:taxon-name>
                <tp:taxon-name-part taxon-name-part-type="genus" reg="Exorista"/>
                <tp:taxon-name-part taxon-name-part-type="species" reg="auratofrontalis">auratofrontalis</tp:taxon-name-part>
              </tp:taxon-name><comment> Brèthes, 1908: 475 (<italic><tp:taxon-name><tp:taxon-name-part taxon-name-part-type="genus" reg="Exorista">Exorista</tp:taxon-name-part></tp:taxon-name></italic>). Syntypes male and female (MACN). Type locality: Argentina, Buenos Aires.</comment></tp:nomenclature-citation><tp:nomenclature-citation><tp:taxon-name>
                <tp:taxon-name-part taxon-name-part-type="genus" reg="Hyphantrophaga"/>
                <tp:taxon-name-part taxon-name-part-type="species" reg="autographae">autographae</tp:taxon-name-part>
              </tp:taxon-name><comment> Sellers, 1943: 23 (<italic><tp:taxon-name><tp:taxon-name-part taxon-name-part-type="genus" reg="Zenillia">Zenillia</tp:taxon-name-part></tp:taxon-name></italic>). Holotype male (USNM). Type locality: Cuba, Baraguá.</comment></tp:nomenclature-citation><tp:nomenclature-citation><tp:taxon-name>
                <tp:taxon-name-part taxon-name-part-type="genus" reg="Tachina"/>
                <tp:taxon-name-part taxon-name-part-type="species" reg="blanda">blanda</tp:taxon-name-part>
              </tp:taxon-name><comment> Osten Sacken, 1887: 162 (<tp:taxon-name><tp:taxon-name-part taxon-name-part-type="genus" reg="Tachina">Tachina</tp:taxon-name-part> (<tp:taxon-name-part taxon-name-part-type="subgenus" reg="Exorista">Exorista</tp:taxon-name-part>)</tp:taxon-name>). Holotype female (MCZ). Type locality: unknown (Massachusetts according to <xref ref-type="bibr" rid="B5236447">Townsend 1941</xref>:266.</comment></tp:nomenclature-citation><tp:nomenclature-citation><tp:taxon-name>
                <tp:taxon-name-part taxon-name-part-type="genus" reg="Exorista"/>
                <tp:taxon-name-part taxon-name-part-type="species" reg="boarmiae">boarmiae</tp:taxon-name-part>
              </tp:taxon-name><comment> Coquillett, 1897: 95 (<italic><tp:taxon-name><tp:taxon-name-part taxon-name-part-type="genus" reg="Exorista">Exorista</tp:taxon-name-part></tp:taxon-name></italic>). Lectotype female (USNM), by designation of <xref ref-type="bibr" rid="B5236437">Aldrich and Webber 1924</xref>: 39. Type locality: USA, Massachusetts, Cotuit.</comment></tp:nomenclature-citation><tp:nomenclature-citation><tp:taxon-name>
                <tp:taxon-name-part taxon-name-part-type="genus" reg="Exorista"/>
                <tp:taxon-name-part taxon-name-part-type="species" reg="hypenae">hypenae</tp:taxon-name-part>
              </tp:taxon-name><comment> Coquillett <italic>in</italic> Howard 1897: 47 (<italic><tp:taxon-name><tp:taxon-name-part taxon-name-part-type="genus" reg="Exorista">Exorista</tp:taxon-name-part></tp:taxon-name></italic>). <italic>Nomen nudum</italic></comment></tp:nomenclature-citation><tp:nomenclature-citation><tp:taxon-name>
                <tp:taxon-name-part taxon-name-part-type="genus" reg="Exorista"/>
                <tp:taxon-name-part taxon-name-part-type="species" reg="proserpina">proserpina</tp:taxon-name-part>
              </tp:taxon-name><comment> Williston, 1889: 1919 (<italic><tp:taxon-name><tp:taxon-name-part taxon-name-part-type="genus" reg="Exorista">Exorista</tp:taxon-name-part></tp:taxon-name></italic>, as subspecies of <italic><tp:taxon-name><tp:taxon-name-part taxon-name-part-type="genus" reg="Tachina"/><tp:taxon-name-part taxon-name-part-type="species" reg="blanda">blanda</tp:taxon-name-part></tp:taxon-name></italic>). Holotype male (depository unknown). Type locality: unknown.</comment></tp:nomenclature-citation><tp:nomenclature-citation><tp:taxon-name>
                <tp:taxon-name-part taxon-name-part-type="genus" reg="Exorista"/>
                <tp:taxon-name-part taxon-name-part-type="species" reg="blandita">blandita</tp:taxon-name-part>
              </tp:taxon-name><comment> Coquillett, 1897: 96 (<italic><tp:taxon-name><tp:taxon-name-part taxon-name-part-type="genus" reg="Exorista">Exorista</tp:taxon-name-part></tp:taxon-name></italic>). Holotype female (USNM). Type locality: USA, New Hampshire, Franconia.</comment></tp:nomenclature-citation><tp:nomenclature-citation><tp:taxon-name>
                <tp:taxon-name-part taxon-name-part-type="genus" reg="Hyphantrophaga"/>
                <tp:taxon-name-part taxon-name-part-type="species" reg="blandoides">blandoides</tp:taxon-name-part>
              </tp:taxon-name><comment> Thompson, 1963: 297 (<italic><tp:taxon-name><tp:taxon-name-part taxon-name-part-type="genus" reg="Eusisyropa">Eusisyropa</tp:taxon-name-part></tp:taxon-name></italic>). Holotype female (CNC). Type locality: Trinidad, Sta. Cruz Valley.</comment></tp:nomenclature-citation><tp:nomenclature-citation><tp:taxon-name>
                <tp:taxon-name-part taxon-name-part-type="genus" reg="Hyphantrophaga"/>
                <tp:taxon-name-part taxon-name-part-type="species" reg="brasiliensis">brasiliensis</tp:taxon-name-part>
              </tp:taxon-name><comment> Moreira, 1915: 227 (<italic><tp:taxon-name><tp:taxon-name-part taxon-name-part-type="genus" reg="Masicera">Masicera</tp:taxon-name-part></tp:taxon-name></italic>). Type status unclear, depository unknown. Type locality: Brazil, Rio de Janeiro. <bold><italic>Nomen dubium</italic></bold></comment></tp:nomenclature-citation><tp:nomenclature-citation><tp:taxon-name>
                <tp:taxon-name-part taxon-name-part-type="genus" reg="Ommasicera"/>
                <tp:taxon-name-part taxon-name-part-type="species" reg="chaetosa">chaetosa</tp:taxon-name-part>
              </tp:taxon-name><comment> Townsend, 1911: 145 [description based on female reproductive system; full description of adult in <xref ref-type="bibr" rid="B5235338">Townsend 1912</xref>: 337] (<italic><tp:taxon-name><tp:taxon-name-part taxon-name-part-type="genus" reg="Ommasicera">Ommasicera</tp:taxon-name-part></tp:taxon-name></italic>). Holotype female (USNM). Type locality: Peru, Piura, Valle del Río Chira, Sullana. <bold>Comb. n.</bold></comment></tp:nomenclature-citation><tp:nomenclature-citation><tp:taxon-name>
                <tp:taxon-name-part taxon-name-part-type="genus" reg="Zenillia"/>
                <tp:taxon-name-part taxon-name-part-type="species" reg="collina">collina</tp:taxon-name-part>
              </tp:taxon-name><comment> Reinhard, 1944: 68 (<italic><tp:taxon-name><tp:taxon-name-part taxon-name-part-type="genus" reg="Zenillia">Zenillia</tp:taxon-name-part></tp:taxon-name></italic>). Holotype male (SEMK). Type locality: USA, Arizona, Chiricahua Mountains.</comment></tp:nomenclature-citation><tp:nomenclature-citation><tp:taxon-name>
                <tp:taxon-name-part taxon-name-part-type="genus" reg="Zenillia"/>
                <tp:taxon-name-part taxon-name-part-type="species" reg="euchaetiae">euchaetiae</tp:taxon-name-part>
              </tp:taxon-name><comment> Sellers, 1943: 13 (<italic><tp:taxon-name><tp:taxon-name-part taxon-name-part-type="genus" reg="Zenillia">Zenillia</tp:taxon-name-part></tp:taxon-name></italic>). Holotype male (USNM). Type locality: USA, New York, Clayton.</comment></tp:nomenclature-citation><tp:nomenclature-citation><tp:taxon-name>
                <tp:taxon-name-part taxon-name-part-type="genus" reg="Patillalia"/>
                <tp:taxon-name-part taxon-name-part-type="species" reg="fasciata">fasciata</tp:taxon-name-part>
              </tp:taxon-name><comment> Curran, 1934: 469 (<italic><tp:taxon-name><tp:taxon-name-part taxon-name-part-type="genus" reg="Patillalia">Patillalia</tp:taxon-name-part></tp:taxon-name></italic>). Holotype female (AMNH). Type locality: Panama, Canal Zone, Patilla Point. <bold>Comb. n.</bold></comment></tp:nomenclature-citation><tp:nomenclature-citation><tp:taxon-name>
                <tp:taxon-name-part taxon-name-part-type="genus" reg="Hyphantrophaga"/>
                <tp:taxon-name-part taxon-name-part-type="species" reg="glauca">glauca</tp:taxon-name-part>
              </tp:taxon-name><comment> Giglio-Tos, 1893: 6 (<italic><tp:taxon-name><tp:taxon-name-part taxon-name-part-type="genus" reg="Masicera">Masicera</tp:taxon-name-part></tp:taxon-name></italic>). Holotype female (MZUT). Type locality: Mexico.</comment></tp:nomenclature-citation><tp:nomenclature-citation><tp:taxon-name>
                <tp:taxon-name-part taxon-name-part-type="genus" reg="Hyphantrophaga"/>
                <tp:taxon-name-part taxon-name-part-type="species" reg="gowdeyi">gowdeyi</tp:taxon-name-part>
              </tp:taxon-name><comment> Curran, 1926: 112 (<italic><tp:taxon-name><tp:taxon-name-part taxon-name-part-type="genus" reg="Zenillia">Zenillia</tp:taxon-name-part></tp:taxon-name></italic>). Holotype female (AMNH). Type locality: Jamaica, St. Andrew Parish, Cinchona Botanical Gardens (as Hill Gardens). <bold>Comb. n.</bold></comment></tp:nomenclature-citation><tp:nomenclature-citation><tp:taxon-name>
                <tp:taxon-name-part taxon-name-part-type="genus" reg="Meigenia"/>
                <tp:taxon-name-part taxon-name-part-type="species" reg="hyphantriae">hyphantriae</tp:taxon-name-part>
              </tp:taxon-name><comment> Townsend, 1891: 176 (<italic><tp:taxon-name><tp:taxon-name-part taxon-name-part-type="genus" reg="Meigenia">Meigenia</tp:taxon-name-part></tp:taxon-name></italic>). Lectotype male (USNM), by present designation of Wood. Type locality: USA, New Mexico, Las Cruces.</comment></tp:nomenclature-citation><tp:nomenclature-citation><tp:taxon-name>
                <tp:taxon-name-part taxon-name-part-type="genus" reg="Exorista"/>
                <tp:taxon-name-part taxon-name-part-type="species" reg="ceratomiae">ceratomiae</tp:taxon-name-part>
              </tp:taxon-name><comment> Coquillett, 1897: 101 (<italic><tp:taxon-name><tp:taxon-name-part taxon-name-part-type="genus" reg="Exorista">Exorista</tp:taxon-name-part></tp:taxon-name></italic>). Holotype male (USNM). Type locality: USA, Texas, Fort Worth.</comment></tp:nomenclature-citation><tp:nomenclature-citation><tp:taxon-name>
                <tp:taxon-name-part taxon-name-part-type="genus" reg="Exorista"/>
                <tp:taxon-name-part taxon-name-part-type="species" reg="desmiae">desmiae</tp:taxon-name-part>
              </tp:taxon-name><comment> Sellers, 1943: 16 (<italic><tp:taxon-name><tp:taxon-name-part taxon-name-part-type="genus" reg="Zenillia">Zenillia</tp:taxon-name-part></tp:taxon-name></italic>). Holotype male (USNM). Type locality: USA, California, Exeter.</comment></tp:nomenclature-citation><tp:nomenclature-citation><tp:taxon-name>
                <tp:taxon-name-part taxon-name-part-type="genus" reg="Prophryno"/>
                <tp:taxon-name-part taxon-name-part-type="species" reg="myersi">myersi</tp:taxon-name-part>
              </tp:taxon-name><comment> Aldrich, 1933: 173 (<italic><tp:taxon-name><tp:taxon-name-part taxon-name-part-type="genus" reg="Prophryno">Prophryno</tp:taxon-name-part></tp:taxon-name></italic>). Holotype male (NHMUK). Type locality: Guyana (as British Guiana), Pakeraima Mts., Upper Ireng River. <bold>Comb. n.</bold></comment></tp:nomenclature-citation><tp:nomenclature-citation><tp:taxon-name>
                <tp:taxon-name-part taxon-name-part-type="genus" reg="Hyphantrophaga"/>
                <tp:taxon-name-part taxon-name-part-type="species" reg="nigripes">nigripes</tp:taxon-name-part>
              </tp:taxon-name><comment> Townsend, 1928: 159 (<italic><tp:taxon-name><tp:taxon-name-part taxon-name-part-type="genus" reg="Brachymasicera">Brachymasicera</tp:taxon-name-part></tp:taxon-name></italic>). Holotype female (USNM). Type locality: Peru, Chiclayo, Pomalca. <bold>Comb. n.</bold></comment></tp:nomenclature-citation><tp:nomenclature-citation><tp:taxon-name>
                <tp:taxon-name-part taxon-name-part-type="genus" reg="Exorist"/>
                <tp:taxon-name-part taxon-name-part-type="species" reg="niveifacies">niveifacies</tp:taxon-name-part>
              </tp:taxon-name><comment> Macquart, 1851a: 162 [also Macquart, 1851b: 189] (<italic><tp:taxon-name><tp:taxon-name-part taxon-name-part-type="genus" reg="Exorista">Exorista</tp:taxon-name-part></tp:taxon-name></italic>). 2 syntypes: 1 male, 1 female (MNHN). Type locality: Brazil, Bahia, Salvador (as “Bahia”).</comment></tp:nomenclature-citation><tp:nomenclature-citation><tp:taxon-name>
                <tp:taxon-name-part taxon-name-part-type="genus" reg="Hyphantrophaga"/>
                <tp:taxon-name-part taxon-name-part-type="species" reg="optica">optica</tp:taxon-name-part>
              </tp:taxon-name><comment> Schiner, 1868: 327 (<italic><tp:taxon-name><tp:taxon-name-part taxon-name-part-type="genus" reg="Exorista">Exorista</tp:taxon-name-part></tp:taxon-name></italic>). Holotype female (NHMW). Type locality: Brazil. <bold>Comb. n.</bold></comment></tp:nomenclature-citation><tp:nomenclature-citation><tp:taxon-name>
                <tp:taxon-name-part taxon-name-part-type="genus" reg="Brachymasicera"/>
                <tp:taxon-name-part taxon-name-part-type="species" reg="polita">polita</tp:taxon-name-part>
              </tp:taxon-name><comment> Townsend, 1911: 143 (<italic><tp:taxon-name><tp:taxon-name-part taxon-name-part-type="genus" reg="Brachymasicera">Brachymasicera</tp:taxon-name-part></tp:taxon-name></italic>). Holotype female (USNM). Type locality: Peru, Piura. <bold>Comb. n.</bold></comment></tp:nomenclature-citation><tp:nomenclature-citation><tp:taxon-name>
                <tp:taxon-name-part taxon-name-part-type="genus" reg="Zenillia"/>
                <tp:taxon-name-part taxon-name-part-type="species" reg="scolex">scolex</tp:taxon-name-part>
              </tp:taxon-name><comment> Reinhard, 1953: 56 (<italic><tp:taxon-name><tp:taxon-name-part taxon-name-part-type="genus" reg="Zenillia">Zenillia</tp:taxon-name-part></tp:taxon-name></italic>) Holotype female (CAS). Type locality: USA, California, Los Angeles County, Tanbark Flat.</comment></tp:nomenclature-citation><tp:nomenclature-citation><tp:taxon-name>
                <tp:taxon-name-part taxon-name-part-type="genus" reg="Eusisyropa"/>
                <tp:taxon-name-part taxon-name-part-type="species" reg="sellersi">sellersi</tp:taxon-name-part>
              </tp:taxon-name><comment> Sabrosky, 1983: 254 (<italic><tp:taxon-name><tp:taxon-name-part taxon-name-part-type="genus" reg="Eusisyropa">Eusisyropa</tp:taxon-name-part></tp:taxon-name></italic>). 12 syntypes: 6 males, 6 females (USNM). Type locality: USA, Mississippi, Oxford; <underline>[</underline>new name for <italic>boarmiae</italic> of authors, not Coquillett, 1897 (<xref ref-type="bibr" rid="B5236427">Sabrosky 1983</xref>); name made available by <xref ref-type="bibr" rid="B5236427">Sabrosky (1983)</xref> in a bibliographic reference to the diagnosis of <italic>boarmiae</italic> in the Sellers' key (<xref ref-type="bibr" rid="B3599702">Sellers 1943</xref>: 6–7) to the species of <italic><tp:taxon-name><tp:taxon-name-part taxon-name-part-type="genus" reg="Zenillia">Zenillia</tp:taxon-name-part></tp:taxon-name></italic><underline>]</underline>.</comment></tp:nomenclature-citation><tp:nomenclature-citation><tp:taxon-name>
                <tp:taxon-name-part taxon-name-part-type="genus" reg="Hyphantrophaga"/>
                <tp:taxon-name-part taxon-name-part-type="species" reg="subpolita">subpolita</tp:taxon-name-part>
              </tp:taxon-name><comment> Townsend, 1912: 341 (<italic><tp:taxon-name><tp:taxon-name-part taxon-name-part-type="genus" reg="Brachymasicera">Brachymasicera</tp:taxon-name-part></tp:taxon-name></italic>). Holotype female (USNM). Type locality: Peru, Piura. <bold>Comb. n.</bold></comment></tp:nomenclature-citation><tp:nomenclature-citation><tp:taxon-name>
                <tp:taxon-name-part taxon-name-part-type="genus" reg="Zenillia"/>
                <tp:taxon-name-part taxon-name-part-type="species" reg="tucumanensis">tucumanensis</tp:taxon-name-part>
              </tp:taxon-name><comment> Sellers, 1943: 21 (<italic><tp:taxon-name><tp:taxon-name-part taxon-name-part-type="genus" reg="Zenillia">Zenillia</tp:taxon-name-part></tp:taxon-name></italic>). Holotype male (USNM). Type locality: Argentina, Tucuman.</comment></tp:nomenclature-citation><tp:nomenclature-citation><tp:taxon-name>
                <tp:taxon-name-part taxon-name-part-type="genus" reg="Zenillia"/>
                <tp:taxon-name-part taxon-name-part-type="species" reg="virilis">virilis</tp:taxon-name-part>
              </tp:taxon-name><comment> Aldrich &amp; Webber, 1924: 40 (<italic><tp:taxon-name><tp:taxon-name-part taxon-name-part-type="genus" reg="Zenillia">Zenillia</tp:taxon-name-part></tp:taxon-name></italic>). Holotype male (USNM). Type locality: USA, Illinois, Chicago [as New York, Rye, in error - see <xref ref-type="bibr" rid="B5236456">Arnaud 1963</xref>: 116.</comment></tp:nomenclature-citation><tp:nomenclature-citation><tp:taxon-name>
                <tp:taxon-name-part taxon-name-part-type="genus">Hyphantrophaga</tp:taxon-name-part>
              </tp:taxon-name><tp:type-species><tp:taxon-name><tp:taxon-name-part taxon-name-part-type="genus">Meigenia</tp:taxon-name-part> <tp:taxon-name-part taxon-name-part-type="species">hyphantriae</tp:taxon-name-part></tp:taxon-name></tp:type-species><comment> Townsend, 1891<xref ref-type="bibr" rid="B3599761">Townsend 1891</xref>: 176. </comment></tp:nomenclature-citation></tp:nomenclature-citation-list></tp:nomenclature><tp:treatment-sec sec-type="Description"><title>Description</title><p><bold>Male. Head</bold> (Fig. <xref ref-type="fig" rid="F3623047">1</xref><xref ref-type="fig" rid="F3623052">a</xref>): vertex 1/4–1/3 of head width; 1–3 reclinate upper orbital setae; ocellar setae proclinate, well-developed, long and arising either beside or behind anterior ocellus; eye haired in all species; parafacial bare; fronto-orbital plate ranging from shiny silver or gold to brownish with a silver sheen and displaying varying degrees of hirsuteness, with setulae not extending below lowest frontal seta; lower margin of face level with vibrissa, thus not visible in profile; facial ridge bare in most species with two notable exceptions, <italic><tp:taxon-name><tp:taxon-name-part taxon-name-part-type="genus" reg="Hyphantrophaga">H.</tp:taxon-name-part> <tp:taxon-name-part taxon-name-part-type="species" reg="hazelcambroneroae">hazelcambroneroae</tp:taxon-name-part></tp:taxon-name></italic> <bold>sp. n.</bold> and <italic><tp:taxon-name><tp:taxon-name-part taxon-name-part-type="genus" reg="Hyphantrophaga">H.</tp:taxon-name-part> <tp:taxon-name-part taxon-name-part-type="species" reg="myersi">myersi</tp:taxon-name-part></tp:taxon-name></italic>, in which the facial ridge is setulose; arista ranging from bare to minutely pubescent, usually distinctly thickened on basal 1/4 or 1/5, ranging in colour from orange to dark brown/black. <bold>Thorax</bold>: ranging from bright gold tomentose to dull grey; 2–4 prominent dorsal vittae, which can be thick and unbroken or thin and only scarcely visible under certain angles of light; prosternum setose; proepisternum with 1–5 main setae surrounded by a brush of shorter, weaker, hairlike setulae; postpronotum with 3–6 setae arranged in a triangle; chaetotaxy: acrostichal setae 3–4:3; dorsocentral setae 3–4:3–4 (only three exceptions displaying three postsutural dorsocentral setae: <italic><tp:taxon-name><tp:taxon-name-part taxon-name-part-type="genus" reg="Hyphantrophaga">H.</tp:taxon-name-part> <tp:taxon-name-part taxon-name-part-type="species" reg="calva">calva</tp:taxon-name-part></tp:taxon-name></italic> <bold>sp. n.</bold>, <italic><tp:taxon-name><tp:taxon-name-part taxon-name-part-type="genus" reg="Hyphantrophaga">H.</tp:taxon-name-part> <tp:taxon-name-part taxon-name-part-type="species" reg="fasciata">fasciata</tp:taxon-name-part></tp:taxon-name></italic>, <italic><tp:taxon-name><tp:taxon-name-part taxon-name-part-type="genus" reg="Hyphantrophaga">H.</tp:taxon-name-part> <tp:taxon-name-part taxon-name-part-type="species" reg="hazelcambroneroae">hazelcambroneroae</tp:taxon-name-part></tp:taxon-name></italic> <bold>sp. n.</bold>); intra-alar setae 2–4:3; supra-alar setae 2:3; 2–3 katepisternal setae; scutellum with four pairs of marginal setae (basal, lateral, subapical and apical); basal scutellar setae often longer than or subequal to lateral scutellar setae; subapical setae typically the strongest of the scutellar marginal setae, ranging from slightly curved and medially convergent to parallel, straight or divergent; ranging in length from equal to or longer than basal scutellar setae; apical setae crossed and short, usually 1/4 length of subapical setae, slightly upturned, at a slight upward angle compared to the plane of the rest of the marginal scutellar setae. <bold>Legs</bold>: ranging in ground colour from yellow to black; hind coxa bare or setose, with a single seta along dorsal margin (Fig. <xref ref-type="fig" rid="F3623047">1</xref><xref ref-type="fig" rid="F3623053">b</xref>) (this character is sexually dimorphic within <italic><tp:taxon-name><tp:taxon-name-part taxon-name-part-type="genus" reg="Hyphantrophaga">H.</tp:taxon-name-part> <tp:taxon-name-part taxon-name-part-type="species" reg="calva">calva</tp:taxon-name-part></tp:taxon-name></italic> <bold>sp. n.</bold> and variable in both sexes of <italic><tp:taxon-name><tp:taxon-name-part taxon-name-part-type="genus" reg="Hyphantrophaga">H.</tp:taxon-name-part> <tp:taxon-name-part taxon-name-part-type="species" reg="proxima">proxima</tp:taxon-name-part></tp:taxon-name></italic> <bold>sp. n.</bold> and <italic><tp:taxon-name><tp:taxon-name-part taxon-name-part-type="genus" reg="Hyphantrophaga">H.</tp:taxon-name-part> <tp:taxon-name-part taxon-name-part-type="species" reg="vicina">vicina</tp:taxon-name-part></tp:taxon-name></italic> <bold>sp. n.</bold>). <bold>Wings</bold>: pale translucent, not strongly infuscate; vein R<sub>4+5</sub> setose, with only 2–3 setulae at base. <bold>Abdomen</bold> (Fig. <xref ref-type="fig" rid="F3623047">1</xref><xref ref-type="fig" rid="F3623054">c</xref>, <xref ref-type="fig" rid="F3623055">d</xref>): ground colour ranging from black to different tonalities of brown to orange; mid-dorsal depression on ST1+2 ranging from reaching halfway across the syntergite to almost reaching the hind margin; median marginal setae present on T3 and T4 and often on ST1+2; median discal setae most often confined to T5, but this varies amongst species, with some species displaying median discal setae on T3, T4 and T5; the presence of a sex patch is variable amongst species, ranging from absent to present anywhere between T3–T5. <bold>Terminalia</bold> (Fig. <xref ref-type="fig" rid="F3623047">1</xref><xref ref-type="fig" rid="F3623056">e</xref>, <xref ref-type="fig" rid="F3623057">f</xref>): sternite 5 with a deeply excavated median cleft along posterior edge, smoothly U-shaped, with margins covered in dense tomentum; posterior lobes rounded apically, either bare with multiple fine hairlike setulae or with 2–3 strong setae surrounded by many shorter, weaker setulae. Anterior plate of sternite 5 subequal to or longer than posterior lobes; unsclerotised "window" on anterior plate of sternite 5 ranging from absent to almost entirely transparent, directly basal to posterior lobes; the shape of the window, as well as its presence, varies between species. Cerci in posterior view variable between species, ranging from rectangular, digitiform, to triangular; either longer than or only slightly shorter than surstyli; blunt and rounded at apex to apically pointed, either completely separate medially to fused along most of their length; in lateral view often with a strong downward curve at apex, giving it a clubbed appearance; densely setulose along basal 2/3, ventrally setose along entire length. Surstylus in lateral view almost parallel sided along its length, sometimes ending in a slightly downcurved apex, making the structure appear bladelike; when viewed dorsally, the surstyli range from being slightly divergent to slightly convergent or with inward-curved apices, but never strongly convergent. Pregonite usually broad, well-developed, apically squared off or rounded, usually blunt, typically devoid of setulae. Postgonite slightly narrowed, up to 1/3 as wide as pregonite, sharply pointed and curved at apex, typically short and scythelike, with few exceptions in which the postgonite is subequal in length to the pregonite. Epiphallus well-developed and apically hooked. Distiphallus broadly cone-shaped (in some species this cone or flare is much more pronounced, in others it is square or barrel-shaped), with a slender median longitudinal sclerotised reinforcement on its posterior surface and a broad, anterolateral sclerotised acrophallus on anterior surface near apex.</p><p><bold>Female.</bold> As male except in the following traits: <bold>head</bold> with two pairs of proclinate orbital setae. <bold>Abdomen</bold> slightly more globose than in male; T5 folded over into a narrow slit, a trait stereotypical of the tribe <tp:taxon-name><tp:taxon-name-part taxon-name-part-type="tribe">Goniini</tp:taxon-name-part></tp:taxon-name>. In cases where sexual dimorphism was observed, the differing character states are mentioned in the species descriptions.</p></tp:treatment-sec><tp:treatment-sec sec-type="Diagnosis"><title>Diagnosis</title><p><italic><tp:taxon-name><tp:taxon-name-part taxon-name-part-type="genus" reg="Hyphantrophaga">Hyphantrophaga</tp:taxon-name-part></tp:taxon-name></italic>, as all other <tp:taxon-name><tp:taxon-name-part taxon-name-part-type="tribe">Goniini</tp:taxon-name-part></tp:taxon-name>, is difficult to characterise to tribe based on morphological character states and can only be reliably ascribed to this tribe (<italic>sensu</italic> Herting 1984) based on its microtype ovipary. However, <italic><tp:taxon-name><tp:taxon-name-part taxon-name-part-type="genus" reg="Hyphantrophaga">Hyphantrophaga</tp:taxon-name-part></tp:taxon-name></italic> does possess a combination of traits that can be considered stereotypical of the group: prosternum setose; males of all species with two pairs of well-developed reclinate upper orbital setae, proclinate orbital setae only present in females (a character state that distinguishes them from males of <italic><tp:taxon-name><tp:taxon-name-part taxon-name-part-type="genus" reg="Houghia">Houghia</tp:taxon-name-part></tp:taxon-name></italic> Coquillet and <italic><tp:taxon-name><tp:taxon-name-part taxon-name-part-type="genus" reg="Carcelia">Carcelia</tp:taxon-name-part></tp:taxon-name></italic> Robineau-Desvoidy, in which orbital setae are absent or proclinate); the ocellar setae are always proclinate and in most species arise beside the anterior ocellus; the parafacial, katepimeron and the upper half or more of the facial ridge, are bare; 3–4 well-developed and evenly-spaced postsutural supra-alar setae, the anteriormost being stouter than the first postsutural dorsocentral seta; median discal setae present only on abdominal T5 (in most species); the three major setae of the postpronotum are arranged in a triangle; wings lacking costal spine; hind coxa can be setose or bare (in some cases this character state can be sexually variable within species). The height of the gena is about 1/5 to 1/10 the height of the head, which approaches the condition found in some <italic><tp:taxon-name><tp:taxon-name-part taxon-name-part-type="genus" reg="Houghia">Houghia</tp:taxon-name-part></tp:taxon-name></italic> and differentiates <italic><tp:taxon-name><tp:taxon-name-part taxon-name-part-type="genus" reg="Hyphantrophaga">Hyphantrophaga</tp:taxon-name-part></tp:taxon-name></italic> from the members of <italic><tp:taxon-name><tp:taxon-name-part taxon-name-part-type="genus" reg="Carcelia">Carcelia</tp:taxon-name-part></tp:taxon-name></italic>. The eyes of all species of <italic><tp:taxon-name><tp:taxon-name-part taxon-name-part-type="genus" reg="Hyphantrophaga">Hyphantrophaga</tp:taxon-name-part></tp:taxon-name></italic> are haired; however, in a few species, the ommatrichia can be short and sparse. The 22 species of <italic><tp:taxon-name><tp:taxon-name-part taxon-name-part-type="genus" reg="Hyphantrophaga">Hyphantrophaga</tp:taxon-name-part></tp:taxon-name></italic> described herein can be identified to genus using the keys in both <xref ref-type="bibr" rid="B5006539">Wood 1987</xref> and <xref ref-type="bibr" rid="B5006523">Wood and Zumbado 2010</xref>.</p></tp:treatment-sec><tp:treatment-sec sec-type="Distribution"><title>Distribution</title><p>Ubiquitous throughout the New World, inhabiting a wide variety of ecosystems from south-eastern Canada and the north-eastern USA, west to California and south to Argentina and Brazil.</p></tp:treatment-sec><tp:treatment-sec sec-type="Ecology"><title>Ecology</title><p>Within the ACG inventory, <italic><tp:taxon-name><tp:taxon-name-part taxon-name-part-type="genus" reg="Hyphantrophaga">Hyphantrophaga</tp:taxon-name-part></tp:taxon-name></italic> has been reared from a wide variety of <tp:taxon-name><tp:taxon-name-part taxon-name-part-type="order">Lepidoptera</tp:taxon-name-part></tp:taxon-name> hosts throughout the diverse ecosystems of the research area, including: <tp:taxon-name><tp:taxon-name-part taxon-name-part-type="family">Bombycidae</tp:taxon-name-part></tp:taxon-name>, <tp:taxon-name><tp:taxon-name-part taxon-name-part-type="family">Crambidae</tp:taxon-name-part></tp:taxon-name>, <tp:taxon-name><tp:taxon-name-part taxon-name-part-type="family">Depressariidae</tp:taxon-name-part></tp:taxon-name>, <tp:taxon-name><tp:taxon-name-part taxon-name-part-type="family">Doidae</tp:taxon-name-part></tp:taxon-name>, <tp:taxon-name><tp:taxon-name-part taxon-name-part-type="family">Erebidae</tp:taxon-name-part></tp:taxon-name>, <tp:taxon-name><tp:taxon-name-part taxon-name-part-type="family">Euteliidae</tp:taxon-name-part></tp:taxon-name>, <tp:taxon-name><tp:taxon-name-part taxon-name-part-type="family">Gelechiidae</tp:taxon-name-part></tp:taxon-name>, <tp:taxon-name><tp:taxon-name-part taxon-name-part-type="family">Geometridae</tp:taxon-name-part></tp:taxon-name>, <tp:taxon-name><tp:taxon-name-part taxon-name-part-type="family">Hedylidae</tp:taxon-name-part></tp:taxon-name>, <tp:taxon-name><tp:taxon-name-part taxon-name-part-type="family">Hesperiidae</tp:taxon-name-part></tp:taxon-name>, <tp:taxon-name><tp:taxon-name-part taxon-name-part-type="family">Immidae</tp:taxon-name-part></tp:taxon-name>, <tp:taxon-name><tp:taxon-name-part taxon-name-part-type="family">Lasiocampidae</tp:taxon-name-part></tp:taxon-name>, <tp:taxon-name><tp:taxon-name-part taxon-name-part-type="family">Limacodidae</tp:taxon-name-part></tp:taxon-name>, <tp:taxon-name><tp:taxon-name-part taxon-name-part-type="family">Megalopygidae</tp:taxon-name-part></tp:taxon-name>, <tp:taxon-name>Mimaloniidae</tp:taxon-name>, <tp:taxon-name><tp:taxon-name-part taxon-name-part-type="family">Noctuidae</tp:taxon-name-part></tp:taxon-name>, <tp:taxon-name><tp:taxon-name-part taxon-name-part-type="family">Nolidae</tp:taxon-name-part></tp:taxon-name>, <tp:taxon-name><tp:taxon-name-part taxon-name-part-type="family">Notodontidae</tp:taxon-name-part></tp:taxon-name>, <tp:taxon-name><tp:taxon-name-part taxon-name-part-type="family">Nymphalidae</tp:taxon-name-part></tp:taxon-name>, <tp:taxon-name><tp:taxon-name-part taxon-name-part-type="family">Papilionidae</tp:taxon-name-part></tp:taxon-name>, <tp:taxon-name><tp:taxon-name-part taxon-name-part-type="family">Pieridae</tp:taxon-name-part></tp:taxon-name>, <tp:taxon-name><tp:taxon-name-part taxon-name-part-type="family">Pterophoridae</tp:taxon-name-part></tp:taxon-name>, <tp:taxon-name><tp:taxon-name-part taxon-name-part-type="family">Pyralidae</tp:taxon-name-part></tp:taxon-name>, <tp:taxon-name><tp:taxon-name-part taxon-name-part-type="family">Riodinidae</tp:taxon-name-part></tp:taxon-name>, <tp:taxon-name><tp:taxon-name-part taxon-name-part-type="family">Saturniidae</tp:taxon-name-part></tp:taxon-name>, <tp:taxon-name><tp:taxon-name-part taxon-name-part-type="family">Sphingidae</tp:taxon-name-part></tp:taxon-name>, <tp:taxon-name><tp:taxon-name-part taxon-name-part-type="family">Thyrididae</tp:taxon-name-part></tp:taxon-name>, <tp:taxon-name><tp:taxon-name-part taxon-name-part-type="family">Tortricidae</tp:taxon-name-part></tp:taxon-name> and <tp:taxon-name><tp:taxon-name-part taxon-name-part-type="family">Zygaenidae</tp:taxon-name-part></tp:taxon-name>.</p></tp:treatment-sec><tp:treatment-sec sec-type="Taxon discussion"><title>Taxon discussion</title><p><italic><tp:taxon-name><tp:taxon-name-part taxon-name-part-type="genus" reg="Hyphantrophaga">Hyphantrophaga</tp:taxon-name-part> <tp:taxon-name-part taxon-name-part-type="species" reg="brasiliensis">brasiliensis</tp:taxon-name-part></tp:taxon-name></italic> (Moreira, 1915) is treated as a <italic>nomen dubium</italic> within <italic><tp:taxon-name><tp:taxon-name-part taxon-name-part-type="genus" reg="Hyphantrophaga">Hyphantrophaga</tp:taxon-name-part></tp:taxon-name></italic>, as it has proven impossible to ascertain the repository or even the existence of the type material.</p></tp:treatment-sec><tp:treatment-sec><!--Section generated to contain objects referenced in tp:taxon-treatment.--><fig-group id="F3623047" position="float" orientation="portrait"><caption><p>Examples of measurements and landmark anatomical features.</p></caption><fig id="F3623052" position="float" orientation="portrait"><object-id xmlns:xlink="http://www.w3.org/1999/xlink" xlink:type="simple">10.3897/BDJ.7.e29553.figure1a</object-id><label>Figure 1a.</label><caption><p>Sample of measured areas from front of head as shown on <italic><tp:taxon-name><tp:taxon-name-part taxon-name-part-type="genus" reg="Hyphantrophaga">Hyphantrophaga</tp:taxon-name-part> <tp:taxon-name-part taxon-name-part-type="species" reg="virilis">virilis</tp:taxon-name-part></tp:taxon-name></italic> (Aldrich &amp; Webber, 1924); vrt, vertex; hw, head width</p></caption><graphic xmlns:xlink="http://www.w3.org/1999/xlink" xlink:href="bdj-07-e29553-g001_a.jpg" xlink:type="simple" position="float" orientation="portrait" id="oo_133327.jpg"/></fig><fig id="F3623053" position="float" orientation="portrait"><object-id xmlns:xlink="http://www.w3.org/1999/xlink" xlink:type="simple">10.3897/BDJ.7.e29553.figure1b</object-id><label>Figure 1b.</label><caption><p>Detailed view of hind coxa showing setose hind margin in <italic><tp:taxon-name><tp:taxon-name-part taxon-name-part-type="genus" reg="Hyphantrophaga">Hyphantrophaga</tp:taxon-name-part> <tp:taxon-name-part taxon-name-part-type="species" reg="virilis">virilis</tp:taxon-name-part></tp:taxon-name></italic></p></caption><graphic xmlns:xlink="http://www.w3.org/1999/xlink" xlink:href="bdj-07-e29553-g001_b.jpg" xlink:type="simple" position="float" orientation="portrait" id="oo_133329.jpg"/></fig><fig id="F3623054" position="float" orientation="portrait"><object-id xmlns:xlink="http://www.w3.org/1999/xlink" xlink:type="simple">10.3897/BDJ.7.e29553.figure1c</object-id><label>Figure 1c.</label><caption><p>Ventral view of abdomen in <italic><tp:taxon-name><tp:taxon-name-part taxon-name-part-type="genus" reg="Hyphantrophaga">Hyphantrophaga</tp:taxon-name-part> <tp:taxon-name-part taxon-name-part-type="species" reg="albopilosa">albopilosa</tp:taxon-name-part></tp:taxon-name></italic> <bold>sp. n.</bold> showing presence of sex patches on T4 and T5</p></caption><graphic xmlns:xlink="http://www.w3.org/1999/xlink" xlink:href="bdj-07-e29553-g001_c.jpg" xlink:type="simple" position="float" orientation="portrait" id="oo_133440.jpg"/></fig><fig id="F3623055" position="float" orientation="portrait"><object-id xmlns:xlink="http://www.w3.org/1999/xlink" xlink:type="simple">10.3897/BDJ.7.e29553.figure1d</object-id><label>Figure 1d.</label><caption><p>Ventral view of abdomen in <italic><tp:taxon-name><tp:taxon-name-part taxon-name-part-type="genus" reg="Hyphantrophaga">Hyphantrophaga</tp:taxon-name-part> <tp:taxon-name-part taxon-name-part-type="species" reg="guillermopereirai">guillermopereirai</tp:taxon-name-part></tp:taxon-name></italic> <bold>sp. n.</bold> showing absence of sex patches</p></caption><graphic xmlns:xlink="http://www.w3.org/1999/xlink" xlink:href="bdj-07-e29553-g001_d.jpg" xlink:type="simple" position="float" orientation="portrait" id="oo_133441.jpg"/></fig><fig id="F3623056" position="float" orientation="portrait"><object-id xmlns:xlink="http://www.w3.org/1999/xlink" xlink:type="simple">10.3897/BDJ.7.e29553.figure1e</object-id><label>Figure 1e.</label><caption><p>Detailed lateral view of male genitalia of <italic><tp:taxon-name><tp:taxon-name-part taxon-name-part-type="genus" reg="Hyphantrophaga">Hyphantrophaga</tp:taxon-name-part> <tp:taxon-name-part taxon-name-part-type="species" reg="nigricauda">nigricauda</tp:taxon-name-part></tp:taxon-name></italic> <bold>sp. n.</bold> Abbreviations: acroph = acrophallus; cerc = cercus; distph = distiphallus; epand = epandrium; epiph = epiphallus; hypd = hypandrium; pgt = postgonite; pregt = pregonite; sur = surstylus</p></caption><graphic xmlns:xlink="http://www.w3.org/1999/xlink" xlink:href="bdj-07-e29553-g001_e.jpg" xlink:type="simple" position="float" orientation="portrait" id="oo_133439.jpg"/></fig><fig id="F3623057" position="float" orientation="portrait"><object-id xmlns:xlink="http://www.w3.org/1999/xlink" xlink:type="simple">10.3897/BDJ.7.e29553.figure1f</object-id><label>Figure 1f.</label><caption><p>Detailed ventral view of sternite 5 of <italic><tp:taxon-name><tp:taxon-name-part taxon-name-part-type="genus" reg="Hyphantrophaga">Hyphantrophaga</tp:taxon-name-part> <tp:taxon-name-part taxon-name-part-type="species" reg="myersi">myersi</tp:taxon-name-part></tp:taxon-name></italic> (Aldrich, 1933). Abbreviations: ae = anterior edge; ap = anterior plate; mc = median cleft; pe = posterior edge; pl = posterior lobes</p></caption><graphic xmlns:xlink="http://www.w3.org/1999/xlink" xlink:href="bdj-07-e29553-g001_f.jpg" xlink:type="simple" position="float" orientation="portrait" id="oo_134235.jpg"/></fig></fig-group><fig id="F3623052" position="float" orientation="portrait"><object-id xmlns:xlink="http://www.w3.org/1999/xlink" xlink:type="simple">10.3897/BDJ.7.e29553.figure1a</object-id><label>Figure 1a.</label><caption><p>Sample of measured areas from front of head as shown on <italic><tp:taxon-name><tp:taxon-name-part taxon-name-part-type="genus" reg="Hyphantrophaga">Hyphantrophaga</tp:taxon-name-part> <tp:taxon-name-part taxon-name-part-type="species" reg="virilis">virilis</tp:taxon-name-part></tp:taxon-name></italic> (Aldrich &amp; Webber, 1924); vrt, vertex; hw, head width</p></caption><graphic xmlns:xlink="http://www.w3.org/1999/xlink" xlink:href="bdj-07-e29553-g001_a.jpg" xlink:type="simple" position="float" orientation="portrait" id="oo_133327.jpg"/></fig><fig id="F3623053" position="float" orientation="portrait"><object-id xmlns:xlink="http://www.w3.org/1999/xlink" xlink:type="simple">10.3897/BDJ.7.e29553.figure1b</object-id><label>Figure 1b.</label><caption><p>Detailed view of hind coxa showing setose hind margin in <italic><tp:taxon-name><tp:taxon-name-part taxon-name-part-type="genus" reg="Hyphantrophaga">Hyphantrophaga</tp:taxon-name-part> <tp:taxon-name-part taxon-name-part-type="species" reg="virilis">virilis</tp:taxon-name-part></tp:taxon-name></italic></p></caption><graphic xmlns:xlink="http://www.w3.org/1999/xlink" xlink:href="bdj-07-e29553-g001_b.jpg" xlink:type="simple" position="float" orientation="portrait" id="oo_133329.jpg"/></fig><fig id="F3623054" position="float" orientation="portrait"><object-id xmlns:xlink="http://www.w3.org/1999/xlink" xlink:type="simple">10.3897/BDJ.7.e29553.figure1c</object-id><label>Figure 1c.</label><caption><p>Ventral view of abdomen in <italic><tp:taxon-name><tp:taxon-name-part taxon-name-part-type="genus" reg="Hyphantrophaga">Hyphantrophaga</tp:taxon-name-part> <tp:taxon-name-part taxon-name-part-type="species" reg="albopilosa">albopilosa</tp:taxon-name-part></tp:taxon-name></italic> <bold>sp. n.</bold> showing presence of sex patches on T4 and T5</p></caption><graphic xmlns:xlink="http://www.w3.org/1999/xlink" xlink:href="bdj-07-e29553-g001_c.jpg" xlink:type="simple" position="float" orientation="portrait" id="oo_133440.jpg"/></fig><fig id="F3623055" position="float" orientation="portrait"><object-id xmlns:xlink="http://www.w3.org/1999/xlink" xlink:type="simple">10.3897/BDJ.7.e29553.figure1d</object-id><label>Figure 1d.</label><caption><p>Ventral view of abdomen in <italic><tp:taxon-name><tp:taxon-name-part taxon-name-part-type="genus" reg="Hyphantrophaga">Hyphantrophaga</tp:taxon-name-part> <tp:taxon-name-part taxon-name-part-type="species" reg="guillermopereirai">guillermopereirai</tp:taxon-name-part></tp:taxon-name></italic> <bold>sp. n.</bold> showing absence of sex patches</p></caption><graphic xmlns:xlink="http://www.w3.org/1999/xlink" xlink:href="bdj-07-e29553-g001_d.jpg" xlink:type="simple" position="float" orientation="portrait" id="oo_133441.jpg"/></fig><fig id="F3623056" position="float" orientation="portrait"><object-id xmlns:xlink="http://www.w3.org/1999/xlink" xlink:type="simple">10.3897/BDJ.7.e29553.figure1e</object-id><label>Figure 1e.</label><caption><p>Detailed lateral view of male genitalia of <italic><tp:taxon-name><tp:taxon-name-part taxon-name-part-type="genus" reg="Hyphantrophaga">Hyphantrophaga</tp:taxon-name-part> <tp:taxon-name-part taxon-name-part-type="species" reg="nigricauda">nigricauda</tp:taxon-name-part></tp:taxon-name></italic> <bold>sp. n.</bold> Abbreviations: acroph = acrophallus; cerc = cercus; distph = distiphallus; epand = epandrium; epiph = epiphallus; hypd = hypandrium; pgt = postgonite; pregt = pregonite; sur = surstylus</p></caption><graphic xmlns:xlink="http://www.w3.org/1999/xlink" xlink:href="bdj-07-e29553-g001_e.jpg" xlink:type="simple" position="float" orientation="portrait" id="oo_133439.jpg"/></fig><fig id="F3623057" position="float" orientation="portrait"><object-id xmlns:xlink="http://www.w3.org/1999/xlink" xlink:type="simple">10.3897/BDJ.7.e29553.figure1f</object-id><label>Figure 1f.</label><caption><p>Detailed ventral view of sternite 5 of <italic><tp:taxon-name><tp:taxon-name-part taxon-name-part-type="genus" reg="Hyphantrophaga">Hyphantrophaga</tp:taxon-name-part> <tp:taxon-name-part taxon-name-part-type="species" reg="myersi">myersi</tp:taxon-name-part></tp:taxon-name></italic> (Aldrich, 1933). Abbreviations: ae = anterior edge; ap = anterior plate; mc = median cleft; pe = posterior edge; pl = posterior lobes</p></caption><graphic xmlns:xlink="http://www.w3.org/1999/xlink" xlink:href="bdj-07-e29553-g001_f.jpg" xlink:type="simple" position="float" orientation="portrait" id="oo_134235.jpg"/></fig></tp:treatment-sec><ref-list><ref id="B3599731"><element-citation xmlns:xlink="http://www.w3.org/1999/xlink" publication-type="article" xlink:type="simple"><person-group person-group-type="author"><name name-style="western"><surname>O’Hara</surname><given-names>J. E.</given-names></name><name name-style="western"><surname>Wood</surname><given-names>D. M.</given-names></name></person-group><year>1998</year><article-title><tp:taxon-name><tp:taxon-name-part taxon-name-part-type="family">Tachinidae</tp:taxon-name-part></tp:taxon-name> (<tp:taxon-name><tp:taxon-name-part taxon-name-part-type="order">Diptera</tp:taxon-name-part></tp:taxon-name>): Nomenclatural review and changes, primarily for America north of Mexico</article-title><source>The Canadian Entomologist</source><volume>130</volume><fpage>751</fpage><lpage>774</lpage><pub-id pub-id-type="doi">10.4039/Ent130751-6</pub-id></element-citation></ref><ref id="B5235338"><element-citation xmlns:xlink="http://www.w3.org/1999/xlink" publication-type="article" xlink:type="simple"><person-group person-group-type="author"><name name-style="western"><surname>Townsend</surname><given-names>C. H. T.</given-names></name></person-group><year>1912</year><article-title>Descriptions of new genera and species of muscoid flies from the Andean and Pacific coast regions of South America</article-title><source>Proceedings of the United States National Museum</source><volume>43</volume><fpage>301</fpage><lpage>367</lpage></element-citation></ref><ref id="B5235348"><element-citation xmlns:xlink="http://www.w3.org/1999/xlink" publication-type="article" xlink:type="simple"><person-group person-group-type="author"><name name-style="western"><surname>Guimaraes</surname><given-names>JH</given-names></name></person-group><year>1971</year><article-title>Family <tp:taxon-name><tp:taxon-name-part taxon-name-part-type="family">Tachinidae</tp:taxon-name-part></tp:taxon-name> (<tp:taxon-name><tp:taxon-name-part taxon-name-part-type="family">Larvaevoridae</tp:taxon-name-part></tp:taxon-name>).</article-title><source>A catalogue of the <tp:taxon-name><tp:taxon-name-part taxon-name-part-type="order">Diptera</tp:taxon-name-part></tp:taxon-name> of the Americas south of the United States</source><volume>104</volume><fpage>1</fpage><lpage>333</lpage></element-citation></ref><ref id="B5236447"><element-citation xmlns:xlink="http://www.w3.org/1999/xlink" publication-type="book" xlink:type="simple"><person-group person-group-type="author"><name name-style="western"><surname>Townsend</surname><given-names>C. H. T.</given-names></name></person-group><year>1941</year><source>Manual of Myiology, in twelve parts. Part XI</source><publisher-name>Charles Townsend &amp; Filhos</publisher-name><publisher-loc>Itaquaquecetuba, São Paolo, Brasil</publisher-loc><size units="page">342</size></element-citation></ref><ref id="B5236437"><element-citation xmlns:xlink="http://www.w3.org/1999/xlink" publication-type="article" xlink:type="simple"><person-group person-group-type="author"><name name-style="western"><surname>Aldrich</surname><given-names>John Merton</given-names></name><name name-style="western"><surname>Webber</surname><given-names>Ray T.</given-names></name></person-group><year>1924</year><article-title>The North American species of parasitic two-winged flies belonging to the genus Phorocera and allied genera</article-title><source>Proceedings of the United States National Museum</source><volume>63</volume><issue>2486</issue><fpage>1</fpage><lpage>90</lpage><pub-id pub-id-type="doi">10.5479/si.00963801.63-2486.1</pub-id></element-citation></ref><ref id="B5236427"><element-citation xmlns:xlink="http://www.w3.org/1999/xlink" publication-type="article" xlink:type="simple"><person-group person-group-type="author"><name name-style="western"><surname>Sabrosky</surname><given-names>C W</given-names></name></person-group><year>1983</year><article-title>The Type Specimen Of <tp:taxon-name><tp:taxon-name-part taxon-name-part-type="genus" reg="Eusisyropa">Eusisyropa</tp:taxon-name-part></tp:taxon-name> boarmiae (Coquillett) And A New Specific Name For The Species (<tp:taxon-name><tp:taxon-name-part taxon-name-part-type="order">Diptera</tp:taxon-name-part></tp:taxon-name>, <tp:taxon-name><tp:taxon-name-part taxon-name-part-type="family">Tachinidae</tp:taxon-name-part></tp:taxon-name>).</article-title><source>Proceedings of The Entomological Society of Washington</source><volume>85</volume><fpage>251</fpage><lpage>255</lpage></element-citation></ref><ref id="B3599702"><element-citation xmlns:xlink="http://www.w3.org/1999/xlink" publication-type="article" xlink:type="simple"><person-group person-group-type="author"><name name-style="western"><surname>Sellers</surname><given-names>Wendell F.</given-names></name></person-group><year>1943</year><article-title>The Nearctic species of parasitic flies belonging to <italic><tp:taxon-name><tp:taxon-name-part taxon-name-part-type="genus" reg="Zenillia">Zenillia</tp:taxon-name-part></tp:taxon-name></italic> and allied genera</article-title><source>Proceedings of the United States National Museum</source><volume>93</volume><issue>3157</issue><fpage>1</fpage><lpage>108</lpage><pub-id pub-id-type="doi">10.5479/si.00963801.3157</pub-id></element-citation></ref><ref id="B5236456"><element-citation xmlns:xlink="http://www.w3.org/1999/xlink" publication-type="article" xlink:type="simple"><person-group person-group-type="author"><name name-style="western"><surname>Arnaud</surname><given-names>P</given-names></name></person-group><year>1963</year><article-title>The type locality of <italic><tp:taxon-name><tp:taxon-name-part taxon-name-part-type="genus" reg="Eusisyropa">Eusisyropa</tp:taxon-name-part> <tp:taxon-name-part taxon-name-part-type="species" reg="virilis">virilis</tp:taxon-name-part></tp:taxon-name></italic> (Aldrich and Webber) (<tp:taxon-name><tp:taxon-name-part taxon-name-part-type="order">Diptera</tp:taxon-name-part></tp:taxon-name>: <tp:taxon-name><tp:taxon-name-part taxon-name-part-type="family">Tachinidae</tp:taxon-name-part></tp:taxon-name>)</article-title><source>Proceedings of the Entomological Society of Washington</source><volume>65</volume><issue>2</issue><fpage>116</fpage><lpage>116</lpage></element-citation></ref><ref id="B3599761"><element-citation xmlns:xlink="http://www.w3.org/1999/xlink" publication-type="article" xlink:type="simple"><person-group person-group-type="author"><name name-style="western"><surname>Townsend</surname><given-names>C. H. Tyler</given-names></name></person-group><year>1891</year><article-title>A parasite of the fall web-worm</article-title><source>Psyche: A Journal of Entomology</source><volume>6</volume><issue>187</issue><fpage>176</fpage><lpage>177</lpage><pub-id pub-id-type="doi">10.1155/1891/49230</pub-id></element-citation></ref><ref id="B5006539"><element-citation xmlns:xlink="http://www.w3.org/1999/xlink" publication-type="chapter" xlink:type="simple"><person-group person-group-type="author"><name name-style="western"><surname>Wood</surname><given-names>D. M.</given-names></name></person-group><year>1987</year><chapter-title>Chapter 110. <tp:taxon-name><tp:taxon-name-part taxon-name-part-type="family">Tachinidae</tp:taxon-name-part></tp:taxon-name> pp. 1193–1269</chapter-title><person-group person-group-type="editor"><name name-style="western"><surname>McAlpine</surname><given-names>J. F.</given-names></name><name name-style="western"><surname>Peterson</surname><given-names>B. V.</given-names></name><name name-style="western"><surname>Shewell</surname><given-names>G. E.</given-names></name><name name-style="western"><surname>Teskey</surname><given-names>H. J.</given-names></name><name name-style="western"><surname>Vockeroth</surname><given-names>J. R.</given-names></name><name name-style="western"><surname>Wood</surname><given-names>D. M.</given-names></name></person-group><source>Manual of Nearctic <tp:taxon-name><tp:taxon-name-part taxon-name-part-type="order">Diptera</tp:taxon-name-part></tp:taxon-name></source><volume>2</volume><publisher-name>Agriculture Canada</publisher-name><publisher-loc>Ottawa, Canada</publisher-loc></element-citation></ref><ref id="B5006523"><element-citation xmlns:xlink="http://www.w3.org/1999/xlink" publication-type="chapter" xlink:type="simple"><person-group person-group-type="author"><name name-style="western"><surname>Wood</surname><given-names>Donald Monty</given-names></name><name name-style="western"><surname>Zumbado</surname><given-names>Manuel</given-names></name></person-group><year>2010</year><chapter-title>Tachnidae (tachinid flies, parasitic flies) pp. 1343–1419</chapter-title><person-group person-group-type="editor"><name name-style="western"><surname>Brown</surname><given-names>B.</given-names></name><name name-style="western"><surname>Borkent</surname><given-names>A.</given-names></name><name name-style="western"><surname>Cumming</surname><given-names>J.</given-names></name><name name-style="western"><surname>Wood</surname><given-names>D.</given-names></name><name name-style="western"><surname>Woodley</surname><given-names>N.</given-names></name><name name-style="western"><surname>Zumbado</surname><given-names>M.</given-names></name></person-group><source>Manual of Central American <tp:taxon-name><tp:taxon-name-part taxon-name-part-type="order">Diptera</tp:taxon-name-part></tp:taxon-name></source><volume>2</volume><publisher-name>NRC Research Press</publisher-name><publisher-loc>Ottawa, Canada</publisher-loc><size units="page">715–1442</size></element-citation></ref></ref-list></tp:taxon-treatment>
