# Supplementary material for: Twenty-two new species in the genus Hyphantrophaga Townsend (Diptera: Tachinidae) from Area de Conservación Guanacaste, with a key to the species of Mesoamerica
Source: Biodivers Data J. 2019 Jun 28;7:e29553. doi: 10.3897/BDJ.7.e29553 (PMC6611774; doi:10.3897/BDJ.7.e29553)
Supplement: XML Treatment for Hyphantrophaga duniagarciae [file BDJ.7.e29553-treatment11.xml]

<!DOCTYPE tp:taxon-treatment
  PUBLIC "-//TaxonX//DTD Taxonomic Treatment Publishing DTD v0 20100105//EN" "tax-treatment-NSO.dtd">
<tp:taxon-treatment xmlns:tp="http://www.plazi.org/taxpub"><tp:treatment-meta><mixed-citation publication-type="journal"><person-group><name><surname>Fleming</surname><given-names>AJ</given-names></name><name><surname>Wood</surname><given-names>D. Monty</given-names></name><name><surname>Smith</surname><given-names>M. Alex</given-names></name><name><surname>Dapkey</surname><given-names>Tanya</given-names></name><name><surname>Hallwachs</surname><given-names>Winnie</given-names></name><name><surname>Janzen</surname><given-names>Daniel</given-names></name></person-group><article-title>Twenty-two new species in the genus <italic><tp:taxon-name><tp:taxon-name-part taxon-name-part-type="genus" reg="Hyphantrophaga">Hyphantrophaga</tp:taxon-name-part></tp:taxon-name></italic> Townsend (<tp:taxon-name><tp:taxon-name-part taxon-name-part-type="order">Diptera</tp:taxon-name-part></tp:taxon-name>: <tp:taxon-name><tp:taxon-name-part taxon-name-part-type="family">Tachinidae</tp:taxon-name-part></tp:taxon-name>) from Area de Conservación Guanacaste, with a key to the species of Mesoamerica</article-title><source>Biodivers Data J</source><day>28</day><month>6</month><year>2019</year><volume>7</volume><pub-id pub-id-type="doi">10.3897/BDJ.7.e29553</pub-id></mixed-citation></tp:treatment-meta><tp:nomenclature><tp:taxon-name><tp:taxon-name-part taxon-name-part-type="genus">Hyphantrophaga</tp:taxon-name-part> <tp:taxon-name-part taxon-name-part-type="species">duniagarciae</tp:taxon-name-part><object-id xmlns:xlink="http://www.w3.org/1999/xlink" content-type="zoobank" xlink:type="simple" object-id-type="ZooBank">urn:lsid:zoobank.org:act:1F6DC396-3A43-489B-A7BA-BD1B7FDA7B1B</object-id></tp:taxon-name><tp:taxon-authority>Fleming &amp; Wood</tp:taxon-authority><tp:taxon-status xmlns:xlink="http://www.w3.org/1999/xlink" xlink:type="simple">sp. n.</tp:taxon-status></tp:nomenclature><tp:treatment-sec sec-type="materials"><title>Materials</title><list list-type="alpha-lower" list-content="occurrences"><list-item><p><bold>Type status:</bold> <named-content xmlns:xlink="http://www.w3.org/1999/xlink" content-type="dwc:typeStatus" xlink:type="simple">Holotype</named-content>. <bold>Occurrence:</bold> occurrenceDetails: <named-content xmlns:xlink="http://www.w3.org/1999/xlink" content-type="dwc:occurrenceDetails" xlink:type="simple"><ext-link ext-link-type="uri" xlink:href="http://janzen.sas.upenn.edu" xlink:type="simple">http://janzen.sas.upenn.edu</ext-link></named-content>; catalogNumber: <named-content xmlns:xlink="http://www.w3.org/1999/xlink" content-type="dwc:catalogNumber" xlink:type="simple">DHJPAR0011464</named-content>; recordedBy: <named-content xmlns:xlink="http://www.w3.org/1999/xlink" content-type="dwc:recordedBy" xlink:type="simple">D.H. Janzen, W. Hallwachs &amp; Guillermo Pereira</named-content>; individualID: <named-content xmlns:xlink="http://www.w3.org/1999/xlink" content-type="dwc:individualID" xlink:type="simple">DHJPAR0011464</named-content>; individualCount: <named-content xmlns:xlink="http://www.w3.org/1999/xlink" content-type="dwc:individualCount" xlink:type="simple">1</named-content>; sex: <named-content xmlns:xlink="http://www.w3.org/1999/xlink" content-type="dwc:sex" xlink:type="simple">female</named-content>; lifeStage: <named-content xmlns:xlink="http://www.w3.org/1999/xlink" content-type="dwc:lifeStage" xlink:type="simple">adult</named-content>; preparations: <named-content xmlns:xlink="http://www.w3.org/1999/xlink" content-type="dwc:preparations" xlink:type="simple">pinned</named-content>; otherCatalogNumbers: <named-content xmlns:xlink="http://www.w3.org/1999/xlink" content-type="dwc:otherCatalogNumbers" xlink:type="simple">ASTAQ851-06, 04-SRNP-12099</named-content>; <bold>Taxon:</bold> scientificName: <named-content xmlns:xlink="http://www.w3.org/1999/xlink" content-type="dwc:scientificName" xlink:type="simple"><tp:taxon-name><tp:taxon-name-part taxon-name-part-type="genus" reg="Hyphantrophaga">Hyphantrophaga</tp:taxon-name-part> <tp:taxon-name-part taxon-name-part-type="species" reg="duniagarciae">duniagarciae</tp:taxon-name-part></tp:taxon-name></named-content>; phylum: <named-content xmlns:xlink="http://www.w3.org/1999/xlink" content-type="dwc:phylum" xlink:type="simple"><tp:taxon-name><tp:taxon-name-part taxon-name-part-type="phylum">Arthropoda</tp:taxon-name-part></tp:taxon-name></named-content>; class: <named-content xmlns:xlink="http://www.w3.org/1999/xlink" content-type="dwc:class" xlink:type="simple"><tp:taxon-name><tp:taxon-name-part taxon-name-part-type="class">Insecta</tp:taxon-name-part></tp:taxon-name></named-content>; order: <named-content xmlns:xlink="http://www.w3.org/1999/xlink" content-type="dwc:order" xlink:type="simple"><tp:taxon-name><tp:taxon-name-part taxon-name-part-type="order">Diptera</tp:taxon-name-part></tp:taxon-name></named-content>; family: <named-content xmlns:xlink="http://www.w3.org/1999/xlink" content-type="dwc:family" xlink:type="simple"><tp:taxon-name><tp:taxon-name-part taxon-name-part-type="family">Tachinidae</tp:taxon-name-part></tp:taxon-name></named-content>; genus: <named-content xmlns:xlink="http://www.w3.org/1999/xlink" content-type="dwc:genus" xlink:type="simple"><tp:taxon-name><tp:taxon-name-part taxon-name-part-type="genus">Hyphantrophaga</tp:taxon-name-part></tp:taxon-name></named-content>; specificEpithet: <named-content xmlns:xlink="http://www.w3.org/1999/xlink" content-type="dwc:specificEpithet" xlink:type="simple"><tp:taxon-name><tp:taxon-name-part taxon-name-part-type="genus" reg="Hyphantrophaga"/><tp:taxon-name-part taxon-name-part-type="species" reg="duniagarciae">duniagarciae</tp:taxon-name-part></tp:taxon-name></named-content>; scientificNameAuthorship: <named-content xmlns:xlink="http://www.w3.org/1999/xlink" content-type="dwc:scientificNameAuthorship" xlink:type="simple">Fleming &amp; Wood, 2018</named-content>; <bold>Location:</bold> continent: <named-content xmlns:xlink="http://www.w3.org/1999/xlink" content-type="dwc:continent" xlink:type="simple">Central America</named-content>; country: <named-content xmlns:xlink="http://www.w3.org/1999/xlink" content-type="dwc:country" xlink:type="simple">Costa Rica</named-content>; countryCode: <named-content xmlns:xlink="http://www.w3.org/1999/xlink" content-type="dwc:countryCode" xlink:type="simple">CR</named-content>; stateProvince: <named-content xmlns:xlink="http://www.w3.org/1999/xlink" content-type="dwc:stateProvince" xlink:type="simple">Guanacaste</named-content>; county: <named-content xmlns:xlink="http://www.w3.org/1999/xlink" content-type="dwc:county" xlink:type="simple">Sector Pocosol</named-content>; locality: <named-content xmlns:xlink="http://www.w3.org/1999/xlink" content-type="dwc:locality" xlink:type="simple">Area de Conservacion Guanacaste</named-content>; verbatimLocality: <named-content xmlns:xlink="http://www.w3.org/1999/xlink" content-type="dwc:verbatimLocality" xlink:type="simple">Casa Centeno</named-content>; verbatimElevation: <named-content xmlns:xlink="http://www.w3.org/1999/xlink" content-type="dwc:verbatimElevation" xlink:type="simple">215</named-content>; verbatimLatitude: <named-content xmlns:xlink="http://www.w3.org/1999/xlink" content-type="dwc:verbatimLatitude" xlink:type="simple">10.8784</named-content>; verbatimLongitude: <named-content xmlns:xlink="http://www.w3.org/1999/xlink" content-type="dwc:verbatimLongitude" xlink:type="simple">-85.5728</named-content>; verbatimCoordinateSystem: <named-content xmlns:xlink="http://www.w3.org/1999/xlink" content-type="dwc:verbatimCoordinateSystem" xlink:type="simple">Decimal</named-content>; decimalLatitude: <named-content xmlns:xlink="http://www.w3.org/1999/xlink" content-type="dwc:decimalLatitude" xlink:type="simple">10.8784</named-content>; decimalLongitude: <named-content xmlns:xlink="http://www.w3.org/1999/xlink" content-type="dwc:decimalLongitude" xlink:type="simple">-85.5728</named-content>; <bold>Identification:</bold> identifiedBy: <named-content xmlns:xlink="http://www.w3.org/1999/xlink" content-type="dwc:identifiedBy" xlink:type="simple">AJ Fleming</named-content>; dateIdentified: <named-content xmlns:xlink="http://www.w3.org/1999/xlink" content-type="dwc:dateIdentified" xlink:type="simple">2017</named-content>; <bold>Event:</bold> samplingProtocol: <named-content xmlns:xlink="http://www.w3.org/1999/xlink" content-type="dwc:samplingProtocol" xlink:type="simple">Reared from the larva of the <tp:taxon-name><tp:taxon-name-part taxon-name-part-type="family">Zygaenidae</tp:taxon-name-part></tp:taxon-name>, Neoilliberis thyesta</named-content>; verbatimEventDate: <named-content xmlns:xlink="http://www.w3.org/1999/xlink" content-type="dwc:verbatimEventDate" xlink:type="simple">06-Jun-2005</named-content>; <bold>Record Level:</bold> language: <named-content xmlns:xlink="http://www.w3.org/1999/xlink" content-type="dwc:language" xlink:type="simple">en</named-content>; institutionCode: <named-content xmlns:xlink="http://www.w3.org/1999/xlink" content-type="dwc:institutionCode" xlink:type="simple">CNC</named-content>; collectionCode: <named-content xmlns:xlink="http://www.w3.org/1999/xlink" content-type="dwc:collectionCode" xlink:type="simple">Insects</named-content>; basisOfRecord: <named-content xmlns:xlink="http://www.w3.org/1999/xlink" content-type="dwc:basisOfRecord" xlink:type="simple">Pinned Specimen</named-content></p></list-item></list></tp:treatment-sec><tp:treatment-sec sec-type="Description"><title>Description</title><p><bold>Male</bold>. Not known at this time.</p><p><bold>Female</bold> (Fig. <xref ref-type="fig" rid="F4189105">11</xref>). Length: 4 mm. <bold>Head</bold> (Fig. <xref ref-type="fig" rid="F4189105">11</xref><xref ref-type="fig" rid="F4189111">b</xref>): vertex 1/3 of head width; two pairs of reclinate upper orbital setae and two pairs of proclinate orbital setae; ocellar setae arising behind anterior ocellus; ocellar triangle brilliant silver; fronto-orbital plate pale brassy on upper 50% coded as silver, remainder dull silver, sparsely setulose, only one or two setulae extending below lowest orbital seta; parafacial silver and bare; eye densely setulose; facial ridge bare; pedicel black, concolorous with postpedicel; arista black, very minutely pubescent, distinctly thickened on basal 1/3–1/4; palpus yellow and haired apically, narrow and digitiform. <bold>Thorax</bold> (Fig. <xref ref-type="fig" rid="F4189105">11</xref><xref ref-type="fig" rid="F4189110">a</xref>, <xref ref-type="fig" rid="F4189112">c</xref>): dull grey tomentose dorsally, appearing almost brassy when viewed under certain angles, contrasting with slightly more silver-grey tomentose laterally; dark setulae on both dorsal and lateral surfaces; four thick dorsal vittae, outermost two broken across suture, innermost pair unbroken, reaching 2nd postsutural dorsocentral seta; postpronotum with three setae arranged in an obtuse triangle; chaetotaxy: acrostichal setae 2:3; dorsocentral setae 3:4; intra-alar setae 2:3; supra-alar setae 2:3; three katepisternal setae, basal seta extremely weak and anterior to suture; basal scutellar setae subequal in length to subapical scutellar setae; lateral scutellar setae less than 2/3 as long as subapical setae, strongly curving inwards medially; apical scutellar setae 1/2 length of lateral scutellar setae, crossed apically; one pair of discal scutellar setae more widely set than subapical scutellar setae; scutellum very slightly darkened across basal 15%, remainder concolorous with scutum. <bold>Legs</bold> (Fig. <xref ref-type="fig" rid="F4189105">11</xref><xref ref-type="fig" rid="F4189112">c</xref>): black in ground colour; fore femur with dense silver tomentum on posterodorsal surface; hind coxa setose. <bold>Wing</bold> (Fig. <xref ref-type="fig" rid="F4189105">11</xref><xref ref-type="fig" rid="F4189110">a</xref>): pale translucent, hyaline; vein R<sub>4+5</sub> with only one setula at base. <bold>Abdomen</bold> (Fig. <xref ref-type="fig" rid="F4189105">11</xref><xref ref-type="fig" rid="F4189110">a</xref>, <xref ref-type="fig" rid="F4189112">c</xref>): ground colour black; middorsal depression on ST1+2 almost reaching hind margin; median marginal setae present on ST1+2–T3; a complete row of marginal setae present on T4–T5; discal setae present on T3–T5; distinct brassy tomentose bands along anterior edge of T3–T5 unbroken medially, covering almost 70% of tergites; T5 with silver tomentum throughout. <bold>Terminalia</bold>: not examined.</p></tp:treatment-sec><tp:treatment-sec sec-type="Diagnosis"><title>Diagnosis</title><p><italic><tp:taxon-name><tp:taxon-name-part taxon-name-part-type="genus" reg="Hyphantrophaga">Hyphantrophaga</tp:taxon-name-part> <tp:taxon-name-part taxon-name-part-type="species" reg="duniagarciae">duniagarciae</tp:taxon-name-part></tp:taxon-name></italic> <bold>sp. n.</bold> can be distinguished from all other <italic><tp:taxon-name><tp:taxon-name-part taxon-name-part-type="genus" reg="Hyphantrophaga">Hyphantrophaga</tp:taxon-name-part></tp:taxon-name></italic> species by the following combination of traits: fronto-orbital plate pale brassy on upper 50% (so pale coded as silver), remainder dull silver, pedicel black, four postsutural dorsocentral setae, thorax entirely silver/grey tomentose, legs black, hind coxa setose, median marginal setae present on ST1+2, discal setae present T3–T5.</p></tp:treatment-sec><tp:treatment-sec sec-type="Etymology"><title>Etymology</title><p><italic><tp:taxon-name><tp:taxon-name-part taxon-name-part-type="genus" reg="Hyphantrophaga">Hyphantrophaga</tp:taxon-name-part> <tp:taxon-name-part taxon-name-part-type="species" reg="duniagarciae">duniagarciae</tp:taxon-name-part></tp:taxon-name></italic> <bold>sp. n.</bold> is named in recognition of Dunia Garcia Garcia's dedication and work in finding and rearing the ACG caterpillars that contained tachinid larvae.</p></tp:treatment-sec><tp:treatment-sec sec-type="Distribution"><title>Distribution</title><p>Costa Rica, ACG, Guanacaste Province, 215 m elevation.</p></tp:treatment-sec><tp:treatment-sec sec-type="Ecology"><title>Ecology</title><p><italic><tp:taxon-name><tp:taxon-name-part taxon-name-part-type="genus" reg="Hyphantrophaga">Hyphantrophaga</tp:taxon-name-part> <tp:taxon-name-part taxon-name-part-type="species" reg="duniagarciae">duniagarciae</tp:taxon-name-part></tp:taxon-name></italic> <bold>sp. n.</bold> has been reared six times from one species of Lepidopterain the family <tp:taxon-name><tp:taxon-name-part taxon-name-part-type="family">Zygaenidae</tp:taxon-name-part></tp:taxon-name>, Neoilliberis thyesta (Druce, 1884), in dry forest.</p></tp:treatment-sec><tp:treatment-sec><!--Section generated to contain objects referenced in tp:taxon-treatment.--><fig-group id="F4189105" position="float" orientation="portrait"><caption><p><italic><tp:taxon-name><tp:taxon-name-part taxon-name-part-type="genus" reg="Hyphantrophaga">Hyphantrophaga</tp:taxon-name-part> <tp:taxon-name-part taxon-name-part-type="species" reg="duniagarciae">duniagarciae</tp:taxon-name-part></tp:taxon-name></italic> <bold>sp. n.</bold>; <bold>a–c</bold>: habitus; holotype female, voucher n. DHJPAR0011464.</p></caption><fig id="F4189110" position="float" orientation="portrait"><object-id xmlns:xlink="http://www.w3.org/1999/xlink" xlink:type="simple">10.3897/BDJ.7.e29553.figure11a</object-id><label>Figure 11a.</label><caption><p>dorsal view</p></caption><graphic xmlns:xlink="http://www.w3.org/1999/xlink" xlink:href="bdj-07-e29553-g011_a.jpg" xlink:type="simple" position="float" orientation="portrait" id="oo_188291.jpg"/></fig><fig id="F4189111" position="float" orientation="portrait"><object-id xmlns:xlink="http://www.w3.org/1999/xlink" xlink:type="simple">10.3897/BDJ.7.e29553.figure11b</object-id><label>Figure 11b.</label><caption><p>frontal view</p></caption><graphic xmlns:xlink="http://www.w3.org/1999/xlink" xlink:href="bdj-07-e29553-g011_b.jpg" xlink:type="simple" position="float" orientation="portrait" id="oo_188292.jpg"/></fig><fig id="F4189112" position="float" orientation="portrait"><object-id xmlns:xlink="http://www.w3.org/1999/xlink" xlink:type="simple">10.3897/BDJ.7.e29553.figure11c</object-id><label>Figure 11c.</label><caption><p>lateral view</p></caption><graphic xmlns:xlink="http://www.w3.org/1999/xlink" xlink:href="bdj-07-e29553-g011_c.jpg" xlink:type="simple" position="float" orientation="portrait" id="oo_188294.jpg"/></fig></fig-group><fig id="F4189111" position="float" orientation="portrait"><object-id xmlns:xlink="http://www.w3.org/1999/xlink" xlink:type="simple">10.3897/BDJ.7.e29553.figure11b</object-id><label>Figure 11b.</label><caption><p>frontal view</p></caption><graphic xmlns:xlink="http://www.w3.org/1999/xlink" xlink:href="bdj-07-e29553-g011_b.jpg" xlink:type="simple" position="float" orientation="portrait" id="oo_188292.jpg"/></fig><fig id="F4189110" position="float" orientation="portrait"><object-id xmlns:xlink="http://www.w3.org/1999/xlink" xlink:type="simple">10.3897/BDJ.7.e29553.figure11a</object-id><label>Figure 11a.</label><caption><p>dorsal view</p></caption><graphic xmlns:xlink="http://www.w3.org/1999/xlink" xlink:href="bdj-07-e29553-g011_a.jpg" xlink:type="simple" position="float" orientation="portrait" id="oo_188291.jpg"/></fig><fig id="F4189112" position="float" orientation="portrait"><object-id xmlns:xlink="http://www.w3.org/1999/xlink" xlink:type="simple">10.3897/BDJ.7.e29553.figure11c</object-id><label>Figure 11c.</label><caption><p>lateral view</p></caption><graphic xmlns:xlink="http://www.w3.org/1999/xlink" xlink:href="bdj-07-e29553-g011_c.jpg" xlink:type="simple" position="float" orientation="portrait" id="oo_188294.jpg"/></fig></tp:treatment-sec></tp:taxon-treatment>
